# Supplementary material for: Dihydroartemisinin Alleviates the Symptoms of a Mouse Model of Systemic Lupus Erythematosus Through Regulating Splenic T/B-Cell Heterogeneity
Source: Curr Issues Mol Biol. 2025 Jul 9;47(7):528. doi: 10.3390/cimb47070528 (PMC12293267; doi:10.3390/cimb47070528)
Supplement: Supplementary file 1 [file cimb-47-00528-s001.zip]

Archive with 12 entries (11 files):
- supplementary tables and figures/
- supplementary tables and figures/Fig. S1.pdf
- supplementary tables and figures/Figure legend-Fig. S1.pdf
- supplementary tables and figures/Table S1.pdf
- supplementary tables and figures/Table S2.pdf
- supplementary tables and figures/Table S3.pdf
- supplementary tables and figures/Table S4.pdf
- supplementary tables and figures/Table S5.pdf
- supplementary tables and figures/Table S6.pdf
- supplementary tables and figures/Table S7.pdf
- supplementary tables and figures/Table S8.pdf
- supplementary tables and figures/Table S9.pdf
